# Supplementary material for: Xeniaphyllane-Type Diterpenoids from the Soft Coral Sclerophytum humesi: Resolving Absolute Configurations and Anti-Alzheimer’s Potential
Source: J Nat Prod. 2026 Jul 9;89(7):2143–56. doi: 10.1021/acs.jnatprod.6c00535 (PMC13418205; doi:10.1021/acs.jnatprod.6c00535)
Supplement: Supplementary file 2 [file np6c00535_si_002.zip]

Archive with 10 entries (9 files):
- NMR data/
- __MACOSX/._NMR data
- NMR data/Sclerohumin P (1).mnova
- __MACOSX/NMR data/._Sclerohumin P (1).mnova
- NMR data/Sclerohumin Q (2).mnova
- __MACOSX/NMR data/._Sclerohumin Q (2).mnova
- NMR data/Sclerohumin R (3).mnova
- __MACOSX/NMR data/._Sclerohumin R (3).mnova
- NMR data/Sclerophyllene A (4).mnova
- __MACOSX/NMR data/._Sclerophyllene A (4).mnova
